# Supplementary material for: Sargassum blooms in the Caribbean alter the trophic structure of the sea urchin Diadema antillarum
Source: PeerJ. 2019 Aug 30;7:e7589. doi: 10.7717/peerj.7589 (PMC6718159; doi:10.7717/peerj.7589)
Supplement: Data S2 — Values of algal biomass (grams dry weight m−2) at Mahahual, Xahuayxol and Xcalak. [file peerj-07-7589-s003.xlsx]

## Sheet: Hoja1
Site	Genus	EFFECT/ 0=WSE, 1=USE	Genus/ species (g Dry weight* m-2)
Mahahual	Caulerpa	1	16.2326
Mahahual	Caulerpa	1	15.92
Mahahual	Caulerpa	1	27.308
Xcalak	Caulerpa	1	3.875
Xcalak	Caulerpa	1	11.625
Mahahual	Dictyota	1	20.0333
Mahahual	Dictyota	1	27.6333
Mahahual	Dictyota	1	14.52
Mahahual	Dictyota	1	19.44
Xahuayxol	Dictyota	1	1.176
Xahuayxol	Dictyota	1	2.56
Xahuayxol	Dictyota	1	2.884
Xahuayxol	Dictyota	1	3.408
Xcalak	Dictyota	1	16.15
Xcalak	Dictyota	1	20.575
Xcalak	Dictyota	1	17.947
Xcalak	Dictyota	1	19.377
Xcalak	Dictyota	1	14.781
Mahahual	Halimeda	1	199.234
Mahahual	Halimeda	1	136.732
Mahahual	Halimeda	1	119.13
Mahahual	Halimeda	1	128.866
Xahuayxol	Halimeda	1	91.86
Xahuayxol	Halimeda	1	90.4
Xahuayxol	Halimeda	1	92.12
Xahuayxol	Halimeda	1	102.744
Xahuayxol	Halimeda	1	84.96
Xahuayxol	Halimeda	1	70.14
Xahuayxol	Halimeda	1	100.28
Xahuayxol	Halimeda	1	90.44
Xahuayxol	Halimeda	1	79.676
Xahuayxol	Lobophora	1	11.16
Xahuayxol	Lobophora	1	15.68
Xahuayxol	Lobophora	1	32.96
Xcalak	Penicillus	1	23.96
Xcalak	Penicillus	1	25.9
Xcalak	Penicillus	1	28.84
Mahahual	Turf	1	17.16
Mahahual	Turf	1	12.12
Mahahual	Turf	1	26.56
Mahahual	Turf	1	20.33
Xahuayxol	Turf	1	8.716
Xahuayxol	Turf	1	19.808
Xcalak	Turf	1	11.748
Xcalak	Turf	1	11
Xcalak	Turf	1	6.125
Xcalak	Turf	1	10.28
Xcalak	Turf	1	17.85
Mahahual	Turf bloom	1	1.22
Mahahual	Turf bloom	1	2.21
Mahahual	Turf bloom	1	2.7
Mahahual	Turf bloom	1	2.78
Mahahual	Turf bloom	1	3.94
Mahahual	Turf bloom	1	4.5
Mahahual	Turf bloom	1	4.36
Xahuayxol	Turf bloom	1	2.39
Xahuayxol	Turf bloom	1	4.1
Xahuayxol	Turf bloom	1	2.205
Xahuayxol	Turf bloom	1	1.29
Xahuayxol	Turf bloom	1	3.94
Xahuayxol	Turf bloom	1	3.8
Xahuayxol	Turf bloom	1	4.9
Xcalak	Turf bloom	1	0.77
Xcalak	Turf bloom	1	0.87
Xcalak	Turf bloom	1	1.32
Xcalak	Turf bloom	1	1.5
Xcalak	Turf bloom	1	1.72
Xcalak	Turf bloom	1	1.77
Xcalak	Turf bloom	1	3.45
Xcalak	Turf bloom	1	4.42
Xahuayxol	Udotea	1	12.004
Xahuayxol	Udotea	1	22.816
Xahuayxol	Udotea	1	37.18
Xahuayxol	Udotea	1	45.72
Xahuayxol	Udotea	1	52.4
Mahahual	Sargassum fluitans	1	4.17
Mahahual	Sargassum fluitans	1	11.1
Mahahual	Sargassum fluitans	1	16.42
Mahahual	Sargassum fluitans	1	20.35
Mahahual	Sargassum fluitans	1	21.025
Mahahual	Sargassum fluitans	1	1.27
Xahuayxol	Sargassum natans	1	6.76
Xahuayxol	Sargassum natans	1	3.98
Xahuayxol	Sargassum natans	1	10.47
Xcalak	Sargassum fluitans	1	10.8
Xcalak	Sargassum fluitans	1	15.71
Xcalak	Sargassum fluitans	1	4.26
Xcalak	Sargassum fluitans	1	23.18
Xcalak	Sargassum fluitans	1	11.08
Mahahual	Sargassum natans	1	8.45
Mahahual	Sargassum natans	1	2.2
Mahahual	Sargassum natans	1	8.11
Mahahual	Sargassum natans	1	2.07
Mahahual	Sargassum natans	1	3.76
Xahuayxol	Sargassum fluitans	1	8.9
Xahuayxol	Sargassum fluitans	1	14
Xahuayxol	Sargassum fluitans	1	14.415
Xahuayxol	Sargassum fluitans	1	10.14
Xcalak	Sargassum natans	1	3.57
Xcalak	Sargassum natans	1	18.9
Xcalak	Sargassum natans	1	7.64
Mahahual	Caulerpa	0	16.68
Mahahual	Caulerpa	0	44.4
Mahahual	Caulerpa	0	57.4
Xahuayxol	Caulerpa	0	6.45
Xahuayxol	Caulerpa	0	4.99
Xahuayxol	Caulerpa	0	4.72
Xcalak	Caulerpa	0	3.56
Xcalak	Caulerpa	0	7.92
Xcalak	Caulerpa	0	12.44
Xcalak	Codium	0	2.077
Xcalak	Codium	0	3.972
Xcalak	Codium	0	2.987
Mahahual	Dictyota	0	6.28
Mahahual	Dictyota	0	31.488
Mahahual	Dictyota	0	8.36
Mahahual	Dictyota	0	26.6
Mahahual	Dictyota	0	26.92
Xahuayxol	Dictyota	0	3.896
Xahuayxol	Dictyota	0	5.104
Xahuayxol	Dictyota	0	8.48
Xahuayxol	Dictyota	0	8.9496
Xcalak	Dictyota	0	26.472
Xcalak	Dictyota	0	27.66
Xcalak	Dictyota	0	18.352
Xcalak	Dictyota	0	15.48
Mahahual	Halimeda	0	89.04
Mahahual	Halimeda	0	152.192
Mahahual	Halimeda	0	153.24
Mahahual	Halimeda	0	139.536
Xahuayxol	Halimeda	0	92.72
Xahuayxol	Halimeda	0	114.48
Xahuayxol	Halimeda	0	156.04
Xahuayxol	Halimeda	0	87.504
Xahuayxol	Halimeda	0	105.772
Xahuayxol	Halimeda	0	151.96
Xahuayxol	Laurencia	0	3.892
Xahuayxol	Laurencia	0	9.816
Xahuayxol	Laurencia	0	11.772
Mahahual	Laurencia	0	1.201
Mahahual	Laurencia	0	2.702
Mahahual	Laurencia	0	40.3
Xcalak	Lobophora	0	24.44
Xcalak	Lobophora	0	29.48
Xcalak	Padina	0	10.6
Xcalak	Padina	0	14.64
Xahuayxol	Penicillus	0	12.876
Xahuayxol	Penicillus	0	16.76
Xahuayxol	Penicillus	0	8.88
Xcalak	Penicillus	0	20.48
Xcalak	Penicillus	0	29.908
Xcalak	Penicillus	0	32.08
Xahuayxol	Sargassum	0	12.748
Xahuayxol	Sargassum	0	10.812
Xahuayxol	Sargassum	0	19.24
Xcalak	sargassum	0	7.23
Xcalak	sargassum	0	22.78
Mahahual	Stypopodium	0	38.6
Mahahual	Stypopodium	0	46.084
Mahahual	Stypopodium	0	118.36
Mahahual	Stypopodium	0	178.6
Xahuayxol	Stypopodium	0	1.476
Xahuayxol	Stypopodium	0	18.636
Mahahual	Turf	0	16.496
Mahahual	Turf	0	17.12
Mahahual	Turf	0	31.12
Mahahual	Turf	0	34.004
Xahuayxol	turf	0	5.861
Xahuayxol	turf	0	3.98
Xahuayxol	turf	0	7.956
Xahuayxol	turf	0	10.43
Xahuayxol	turf	0	2.983
Xahuayxol	turf	0	4.111
Xcalak	turf	0	2.396
Xcalak	turf	0	15.48
Xcalak	turf	0	18.12
Mahahual	Udotea	0	15.048
Mahahual	Udotea	0	34.1
Mahahual	Udotea	0	71.1667
Mahahual	Udotea	0	118.833
Xahuayxol	Udotea	0	28.211
Xahuayxol	Udotea	0	33.28
Xahuayxol	Udotea	0	55.9202
